# Supplementary material for: A Four-Step Platform to Optimize Growth Conditions for High-Yield Production of Siderophores in Cyanobacteria
Source: Metabolites. 2023 Jan 20;13(2):154. doi: 10.3390/metabo13020154 (PMC9967094; doi:10.3390/metabo13020154)
Supplement: Supplementary file 1 [file metabolites-13-00154-s001.zip]

Archive with 1 entries (1 files):
- metabolites-2117725-supplementary.pdf
